# Supplementary material for: The cryo-EM structure of the bd oxidase from M. tuberculosis reveals a unique structural framework and enables rational drug design to combat TB
Source: Nat Commun. 2021 Sep 2;12:5236. doi: 10.1038/s41467-021-25537-z (PMC8413341; doi:10.1038/s41467-021-25537-z)
Supplement: Supplementary file 3 — Source Data [file 41467_2021_25537_MOESM3_ESM.xlsx]

## Sheet: Titration
AD conc (uM)	CydAB	CydAB	CydAB	CydAB	CydAB	CydAB	CydAB	Average	StDev
0.001	486.396	366.372	290.24	471.327	501.719	406.821	478.989	428.838	78.0395
0.003	472.084	465.668	301.408	435.449	441.089	402.47	463.391	425.937	59.8458
0.01	448.396	406.228	368.308	418.277	483.547	395.04	407.56	418.194	37.5592
0.03	518.296	400.88	309.432	412.046	420.78	377.677	408.353	406.78	61.9414
0.1	339.544	295.468	304.756	328.428	296.271	303.154	349.671	316.756	22.1389
0.3	210.516	283.404	229.884	215.978	193.256	209.307	267.173	229.931	33.137
1	174.088	149.588	223.636	153.094	217.434	132.681	207.579	179.729	36.4883
3	75.876	143.42	75.224	126.128	140.181	96.3877	142.356	114.225	31.0081
10	101.56	198.704	122.372	125.318	143.266	98.1554	139.411	132.684	33.7574
20	292.531	71.584	118.8	126.587	124.92	100.463	97.861	133.25	72.8277
AD conc (uM)	Empty vector	Empty vector	Empty vector	Average	StDev
0.001	12.2805	16.928	18.2965	15.835	3.15342
0.003	14.306	15.946	21.4195	17.2238	3.72493
0.01	13.3775	15.352	19.5315	16.087	3.14215
0.03	13.007	13.406	18.8595	15.0908	3.26985
0.1	12.0435	16.2795	17.187	15.17	2.74539
0.3	10.2635	12.01	18.426	13.5665	4.2981
1	9.3225	6.473	9.0945	8.29667	1.58345
3	6.331	6.3995	9.741	7.4905	1.94929
10	10.5555	15.825	11.2845	12.555	2.85526
20	9.987	15.381	14.6385	13.3355	2.92355
AD conc (uM)	CydAB	CydAB_StDev	EV	EV_StDev
0.001	428.838	78.0395	15.835	3.15342
0.003	425.937	59.8458	17.2238	3.72493
0.01	418.194	37.5592	16.087	3.14215
0.03	406.78	61.9414	15.0908	3.26985
0.1	316.756	22.1389	15.17	2.74539
0.3	229.931	33.137	13.5665	4.2981
1	179.729	36.4883	8.29667	1.58345
3	114.225	31.0081	7.4905	1.94929
10	132.684	33.7574	12.555	2.85526
20	133.25	72.8277	13.3355	2.92355
